# Supplementary material for: C/EBPβ-induced lymphoid-to-myeloid transdifferentiation emulates granulocyte-monocyte progenitor biology
Source: Stem Cell Reports. 2023 Dec 28;19(1):112–25. doi: 10.1016/j.stemcr.2023.11.011 (PMC10828814; doi:10.1016/j.stemcr.2023.11.011)
Supplement: Table S1. Differentially expressed genes in myeloid clusters C1-C6 (related to Figure 1D) [file mmc2.xlsx]

## Sheet: Sheet1
Ccr2	C5
Cd74	C5
Eef1g	C5
Mbnl1	C5
Ccnd2	C5
Ifitm3	C5
S100a4	C5
Ifitm1	C5
Lyz1	C5
Cstb	C4
Fth1	C4
Neat1	C4
Ctsb	C4
Litaf	C4
Tpi1	C4
Sat1	C4
Mif	C4
Hilpda	C4
Tmsb10	C4
Eno1	C4
Pgk1	C4
Ccl3	C4
Bnip3	C4
Psap	C4
Rgs1	C4
Fabp5	C4
Mmp13	C4
Cdkn1a	C4
Clec4d	C4
Fam162a	C4
Cdkn2a	C4
Wfdc17	C4
Mmp12	C4
Spp1	C4
Lgals3	C4
Cxcl2	C4
Elane	C1
Ctsg	C1
Ms4a3	C1
Hmgn2	C1
Ap3s1	C1
Uqcrq	C1
Prtn3	C1
Ran	C1
Etfb	C1
Atp5g1	C1
Dut	C1
Dstn	C1
Anxa3	C1
Snhg6	C1
Fdps	C1
Ube2s	C1
Gstm1	C1
Serpinb1a	C1
Plac8	C1
Tuba4a	C1
Cks1b	C1
2810417H13Rik	C1
Bcl2a1b	C1
Hmgb2	C1
Hist1h2ap	C1
S100a8	C3
S100a9	C3
Mmp8	C3
Chil3	C3
Stfa2	C3
Lcn2	C3
Stfa3	C3
Pglyrp1	C3
Stfa2l1	C3
BC100530	C3
Ceacam10	C3
Mgst1	C3
Ngp	C3
Ltf	C3
Ly6g	C3
Gm5483	C3
Gm5416	C3
Camp	C3
Padi4	C3
Cebpe	C3
Anxa1	C3
Asprv1	C3
Cnn2	C3
Stfa1	C3
2010005H15Rik	C3
Glrx	C3
BC117090	C3
Cd177	C3
Plp2	C3
Wfdc21	C3
Mmp9	C3
Mrgpra2b	C3
Chil1	C3
Adpgk	C3
Tmcc1	C3
Il1f9	C3
Clec4a2	C3
Hp	C3
Mcemp1	C3
Cxcr2	C3
Lrg1	C3
Ltb4r1	C3
Mxd1	C3
F630028O10Rik	C3
Dhrs7	C3
Lst1	C3
Bst2	C6
Fcgr1	C6
Ifi203	C6
Isg15	C6
Ms4a4c	C6
Ifi204	C6
Ifit3	C6
Oasl2	C6
Mnda	C6
Pyhin1	C6
Phf11b	C6
Ifi27l2a	C6
Epsti1	C6
Ms4a6c	C6
Mndal	C6
Irf7	C6
Ifit1	C6
Usp18	C6
Ms4a6b	C6
Ifit3b	C6
Gm4955	C6
Rtp4	C6
Pydc4	C6
Ctsc	C6
Ifit2	C6
Ms4a6d	C6
Zbp1	C6
Irgm1	C6
Xaf1	C6
Slfn5	C6
AI607873	C6
Ctss	C6
Ifit1bl1	C6
Stat1	C6
Ube2l6	C6
Ifi47	C6
Isg20	C6
Ifi205	C6
Trim30a	C6
AW112010	C6
Ly6a	C6
H2-T23	C6
Dnajc7	C6
Klrk1	C6
Phf11a	C6
Gbp2	C6
Slfn2	C6
Trafd1	C6
Samhd1	C6
Ly86	C6
Ifi35	C6
Cst3	C6
Shisa5	C6
Slfn1	C6
Hmgn3	C6
Sp100	C6
March5	C6
Fam26f	C6
Lgals9	C6
Daxx	C6
Ifitm6	C6
Zfos1	C6
Sirpb1c	C6
Cxcl10	C6
Fcgr4	C6
Irf8	C6
Jun	C6
Crip1	C6
