# Supplementary material for: C/EBPβ-induced lymphoid-to-myeloid transdifferentiation emulates granulocyte-monocyte progenitor biology
Source: Stem Cell Reports. 2023 Dec 28;19(1):112–25. doi: 10.1016/j.stemcr.2023.11.011 (PMC10828814; doi:10.1016/j.stemcr.2023.11.011)
Supplement: Table S2. Enriched GO Biological Processes terms in clusters C1-C6 (related to Figure 1E) [file mmc3.xlsx]

## Sheet: Sheet1
cluster	p_value	term_size	query_size	intersection_size	precision	recall	term_id	source	term_name
C1	9.28104e-05	606	87	12	0.137931	0.019802	GO:0051301	GO:BP	cell division
C1	0.000327927	123	87	6	0.0689655	0.0487805	GO:0009141	GO:BP	nucleoside triphosphate metabolic process
C1	0.000412326	10	87	3	0.0344828	0.3	GO:0009221	GO:BP	pyrimidine deoxyribonucleotide biosynthetic process
C1	0.000412326	1021	87	14	0.16092	0.013712	GO:0051276	GO:BP	chromosome organization
C1	0.000544022	12	87	3	0.0344828	0.25	GO:0070944	GO:BP	neutrophil-mediated killing of bacterium
C1	0.000550668	3971	87	29	0.333333	0.00730295	GO:0034654	GO:BP	nucleobase-containing compound biosynthetic process
C1	0.000727243	442	87	9	0.103448	0.020362	GO:0000280	GO:BP	nuclear division
C1	0.00088738	1659	87	17	0.195402	0.0102471	GO:1901566	GO:BP	organonitrogen compound biosynthetic process
C1	0.000916519	352	87	8	0.091954	0.0227273	GO:0045787	GO:BP	positive regulation of cell cycle
C1	0.000926215	16	87	3	0.0344828	0.1875	GO:0009070	GO:BP	serine family amino acid biosynthetic process
C1	0.000997441	17	87	3	0.0344828	0.176471	GO:0007096	GO:BP	regulation of exit from mitosis
C2	0.000504641	4	18	2	0.111111	0.5	GO:0070488	GO:BP	neutrophil aggregation
C2	0.000705404	8	18	2	0.111111	0.25	GO:0035425	GO:BP	autocrine signaling
C2	0.000348929	88	5	3	0.6	0.0340909	KEGG:04657	KEGG	IL-17 signaling pathway
C3	8.3881e-09	293	81	12	0.148148	0.0409556	GO:0010951	GO:BP	negative regulation of endopeptidase activity
C3	7.71387e-08	103	81	8	0.0987654	0.0776699	GO:0030593	GO:BP	neutrophil chemotaxis
C3	1.58819e-07	40	81	6	0.0740741	0.15	GO:0018149	GO:BP	peptide cross-linking
C3	4.56618e-06	38	81	5	0.0617284	0.131579	GO:0042119	GO:BP	neutrophil activation
C3	1.35469e-05	94	81	6	0.0740741	0.0638298	GO:0098869	GO:BP	cellular oxidant detoxification
C3	3.40175e-05	180	81	7	0.0864198	0.0388889	GO:0045766	GO:BP	positive regulation of angiogenesis
C3	0.000157289	154	81	6	0.0740741	0.038961	GO:0019730	GO:BP	antimicrobial humoral response
C3	0.000279936	172	81	6	0.0740741	0.0348837	GO:0030216	GO:BP	keratinocyte differentiation
C3	0.00035372	51	81	4	0.0493827	0.0784314	GO:0035821	GO:BP	modulation of process of another organism
C3	0.000365876	107	81	5	0.0617284	0.046729	GO:0051702	GO:BP	biological process involved in interaction with symbiont
C3	0.000375021	1260	81	14	0.17284	0.0111111	GO:0060429	GO:BP	epithelium development
C3	0.000519225	57	81	4	0.0493827	0.0701754	GO:0050832	GO:BP	defense response to fungus
C3	0.000568502	296	81	7	0.0864198	0.0236486	GO:0010631	GO:BP	epithelial cell migration
C3	0.000773134	129	81	5	0.0617284	0.0387597	GO:0050830	GO:BP	defense response to Gram-positive bacterium
C3	0.000941097	4	81	2	0.0246914	0.5	GO:0150111	GO:BP	regulation of transepithelial transport
C4	3.45865e-06	2111	55	18	0.327273	0.00852676	GO:0044248	GO:BP	cellular catabolic process
C4	4.08142e-06	1030	55	13	0.236364	0.0126214	GO:0043066	GO:BP	negative regulation of apoptotic process
C4	6.43161e-06	1280	55	14	0.254545	0.0109375	GO:0009628	GO:BP	response to abiotic stimulus
C4	6.46912e-06	303	55	8	0.145455	0.0264026	GO:0051402	GO:BP	neuron apoptotic process
C4	2.45311e-05	87	55	5	0.0909091	0.0574713	GO:0006096	GO:BP	glycolytic process
C4	3.84208e-05	42	55	4	0.0727273	0.0952381	GO:0048246	GO:BP	macrophage chemotaxis
C4	4.4777e-05	184	55	6	0.109091	0.0326087	GO:1902107	GO:BP	positive regulation of leukocyte differentiation
C4	4.74226e-05	45	55	4	0.0727273	0.0888889	GO:0030574	GO:BP	collagen catabolic process
C4	4.99607e-05	583	55	9	0.163636	0.0154374	GO:0043065	GO:BP	positive regulation of apoptotic process
C4	6.53574e-05	981	55	11	0.2	0.011213	GO:0030163	GO:BP	protein catabolic process
C4	7.65632e-05	210	55	6	0.109091	0.0285714	GO:0043122	GO:BP	regulation of I-kappaB kinase/NF-kappaB signaling
C4	9.81471e-05	1732	55	14	0.254545	0.00808314	GO:0042592	GO:BP	homeostatic process
C4	0.000110979	228	55	6	0.109091	0.0263158	GO:0050670	GO:BP	regulation of lymphocyte proliferation
C4	0.000119032	61	55	4	0.0727273	0.0655738	GO:0002548	GO:BP	monocyte chemotaxis
C4	0.000172228	146	55	5	0.0909091	0.0342466	GO:0071456	GO:BP	cellular response to hypoxia
C4	0.000181186	3	55	2	0.0363636	0.666667	GO:0045584	GO:BP	negative regulation of cytotoxic T cell differentiation
C4	0.000196587	925	55	10	0.181818	0.0108108	GO:0032880	GO:BP	regulation of protein localization
C4	0.000196587	23	55	3	0.0545455	0.130435	GO:0002710	GO:BP	negative regulation of T cell mediated immunity
C4	0.00019771	260	55	6	0.109091	0.0230769	GO:0016485	GO:BP	protein processing
C4	0.000198362	553	55	8	0.145455	0.0144665	GO:0009611	GO:BP	response to wounding
C4	0.000211793	559	55	8	0.145455	0.0143113	GO:0044283	GO:BP	small molecule biosynthetic process
C4	0.000277549	422	55	7	0.127273	0.0165877	GO:0022411	GO:BP	cellular component disassembly
C4	0.000305481	991	55	10	0.181818	0.0100908	GO:2000145	GO:BP	regulation of cell motility
C4	0.000305481	4	55	2	0.0363636	0.5	GO:0002774	GO:BP	Fc receptor mediated inhibitory signaling pathway
C4	0.000305481	4	55	2	0.0363636	0.5	GO:2000524	GO:BP	negative regulation of T cell costimulation
C4	0.000331299	606	55	8	0.145455	0.0132013	GO:0097190	GO:BP	apoptotic signaling pathway
C4	0.000345415	177	55	5	0.0909091	0.0282486	GO:0006606	GO:BP	protein import into nucleus
C4	0.000360592	30	55	3	0.0545455	0.1	GO:0071276	GO:BP	cellular response to cadmium ion
C4	0.000456897	5	55	2	0.0363636	0.4	GO:0150102	GO:BP	negative regulation of monocyte activation
C4	0.000457413	468	55	7	0.127273	0.0149573	GO:1903131	GO:BP	mononuclear cell differentiation
C4	0.000471742	96	55	4	0.0727273	0.0416667	GO:0010660	GO:BP	regulation of muscle cell apoptotic process
C4	0.000547145	101	55	4	0.0727273	0.039604	GO:0048145	GO:BP	regulation of fibroblast proliferation
C4	0.000555801	36	55	3	0.0545455	0.0833333	GO:0043516	GO:BP	regulation of DNA damage response, signal transduction by p53 class mediator
C4	0.000579606	103	55	4	0.0727273	0.038835	GO:0045638	GO:BP	negative regulation of myeloid cell differentiation
C4	0.0005908	37	55	3	0.0545455	0.0810811	GO:0045671	GO:BP	negative regulation of osteoclast differentiation
C4	0.000599197	6	55	2	0.0363636	0.333333	GO:0043378	GO:BP	positive regulation of CD8-positive, alpha-beta T cell differentiation
C4	0.000599197	105	55	4	0.0727273	0.0380952	GO:0070301	GO:BP	cellular response to hydrogen peroxide
C4	0.000599197	105	55	4	0.0727273	0.0380952	GO:2000106	GO:BP	regulation of leukocyte apoptotic process
C4	0.000615516	342	55	6	0.109091	0.0175439	GO:0001933	GO:BP	negative regulation of protein phosphorylation
C4	0.000631642	107	55	4	0.0727273	0.0373832	GO:1902106	GO:BP	negative regulation of leukocyte differentiation
C4	0.00070823	111	55	4	0.0727273	0.036036	GO:0042100	GO:BP	B cell proliferation
C4	0.000768318	114	55	4	0.0727273	0.0350877	GO:0008637	GO:BP	apoptotic mitochondrial changes
C4	0.000768318	7	55	2	0.0363636	0.285714	GO:0002669	GO:BP	positive regulation of T cell anergy
C4	0.000813243	43	55	3	0.0545455	0.0697674	GO:0042771	GO:BP	intrinsic apoptotic signaling pathway in response to DNA damage by p53 class mediator
C4	0.000817266	226	55	5	0.0909091	0.0221239	GO:0006006	GO:BP	glucose metabolic process
C4	0.000819598	117	55	4	0.0727273	0.034188	GO:1905954	GO:BP	positive regulation of lipid localization
C4	0.000852911	370	55	6	0.109091	0.0162162	GO:0045862	GO:BP	positive regulation of proteolysis
C4	0.000884028	120	55	4	0.0727273	0.0333333	GO:1901216	GO:BP	positive regulation of neuron death
C4	0.000910917	233	55	5	0.0909091	0.0214592	GO:0072593	GO:BP	reactive oxygen species metabolic process
C4	0.000920333	547	55	7	0.127273	0.0127971	GO:0051345	GO:BP	positive regulation of hydrolase activity
C4	0.000945521	8	55	2	0.0363636	0.25	GO:0032714	GO:BP	negative regulation of interleukin-5 production
C4	0.000182438	132	37	7	0.189189	0.0530303	KEGG:04142	KEGG	Lysosome
C4	0.000623186	66	37	5	0.135135	0.0757576	KEGG:00010	KEGG	Glycolysis / Gluconeogenesis
C4	0.000813733	129	37	6	0.162162	0.0465116	KEGG:04210	KEGG	Apoptosis
C5	2.43844e-05	31	26	4	0.153846	0.129032	GO:0046597	GO:BP	negative regulation of viral entry into host cell
C6	2.36082e-26	297	129	28	0.217054	0.0942761	GO:0051607	GO:BP	defense response to virus
C6	8.9508e-21	57	129	15	0.116279	0.263158	GO:0035458	GO:BP	cellular response to interferon-beta
C6	2.09889e-13	59	129	11	0.0852713	0.186441	GO:0045071	GO:BP	negative regulation of viral genome replication
C6	1.70607e-11	63	129	10	0.0775194	0.15873	GO:0002218	GO:BP	activation of innate immune response
C6	1.74089e-08	21	129	6	0.0465116	0.285714	GO:0035457	GO:BP	cellular response to interferon-alpha
C6	2.68944e-07	57	129	7	0.0542636	0.122807	GO:0001961	GO:BP	positive regulation of cytokine-mediated signaling pathway
C6	4.96689e-07	137	129	9	0.0697674	0.0656934	GO:0050729	GO:BP	positive regulation of inflammatory response
C6	2.53453e-06	25	129	5	0.0387597	0.2	GO:0060339	GO:BP	negative regulation of type I interferon-mediated signaling pathway
C6	1.30202e-05	15	129	4	0.0310078	0.266667	GO:0060334	GO:BP	regulation of interferon-gamma-mediated signaling pathway
C6	2.68469e-05	74	129	6	0.0465116	0.0810811	GO:0098586	GO:BP	cellular response to virus
C6	3.50241e-05	78	129	6	0.0465116	0.0769231	GO:0050766	GO:BP	positive regulation of phagocytosis
C6	4.10682e-05	180	129	8	0.0620155	0.0444444	GO:0032680	GO:BP	regulation of tumor necrosis factor production
C6	4.10682e-05	45	129	5	0.0387597	0.111111	GO:0034142	GO:BP	toll-like receptor 4 signaling pathway
C6	4.21332e-05	470	129	12	0.0930233	0.0255319	GO:0002696	GO:BP	positive regulation of leukocyte activation
C6	5.40828e-05	188	129	8	0.0620155	0.0425532	GO:0002695	GO:BP	negative regulation of leukocyte activation
C6	8.936e-05	25	129	4	0.0310078	0.16	GO:0034138	GO:BP	toll-like receptor 3 signaling pathway
C6	0.000129944	9	129	3	0.0232558	0.333333	GO:0031666	GO:BP	positive regulation of lipopolysaccharide-mediated signaling pathway
C6	0.000132974	216	129	8	0.0620155	0.037037	GO:0050870	GO:BP	positive regulation of T cell activation
C6	0.00014879	736	129	14	0.108527	0.0190217	GO:0008285	GO:BP	negative regulation of cell population proliferation
C6	0.000156623	159	129	7	0.0542636	0.0440252	GO:0032675	GO:BP	regulation of interleukin-6 production
C6	0.000174475	63	129	5	0.0387597	0.0793651	GO:0032731	GO:BP	positive regulation of interleukin-1 beta production
C6	0.000174475	10	129	3	0.0232558	0.3	GO:0061762	GO:BP	CAMKK-AMPK signaling cascade
C6	0.000226255	11	129	3	0.0232558	0.272727	GO:0061635	GO:BP	regulation of protein complex stability
C6	0.000265703	34	129	4	0.0310078	0.117647	GO:2000406	GO:BP	positive regulation of T cell migration
C6	0.000292078	71	129	5	0.0387597	0.0704225	GO:0034121	GO:BP	regulation of toll-like receptor signaling pathway
C6	0.00031452	121	129	6	0.0465116	0.0495868	GO:0002821	GO:BP	positive regulation of adaptive immune response
C6	0.000323082	36	129	4	0.0310078	0.111111	GO:1904646	GO:BP	cellular response to amyloid-beta
C6	0.000329047	182	129	7	0.0542636	0.0384615	GO:0051701	GO:BP	biological process involved in interaction with host
C6	0.000547271	82	129	5	0.0387597	0.0609756	GO:0070098	GO:BP	chemokine-mediated signaling pathway
C6	0.000560417	15	129	3	0.0232558	0.2	GO:1903978	GO:BP	regulation of microglial cell activation
C6	0.0007232	45	129	4	0.0310078	0.0888889	GO:0062208	GO:BP	positive regulation of pattern recognition receptor signaling pathway
C6	0.00074782	144	129	6	0.0465116	0.0416667	GO:0002705	GO:BP	positive regulation of leukocyte mediated immunity
C6	0.000767292	46	129	4	0.0310078	0.0869565	GO:0032728	GO:BP	positive regulation of interferon-beta production
C6	0.000772642	17	129	3	0.0232558	0.176471	GO:0070431	GO:BP	nucleotide-binding oligomerization domain containing 2 signaling pathway
C6	0.000896956	18	129	3	0.0232558	0.166667	GO:0019886	GO:BP	antigen processing and presentation of exogenous peptide antigen via MHC class II
C6	0.000896956	18	129	3	0.0232558	0.166667	GO:0002468	GO:BP	dendritic cell antigen processing and presentation
C6	3.17979e-06	120	66	10	0.151515	0.0833333	KEGG:04380	KEGG	Osteoclast differentiation
C6	4.28659e-06	212	66	12	0.181818	0.0566038	KEGG:05169	KEGG	Epstein-Barr virus infection
C6	6.02082e-06	78	66	8	0.121212	0.102564	KEGG:04612	KEGG	Antigen processing and presentation
C6	2.8649e-05	68	66	7	0.106061	0.102941	KEGG:05140	KEGG	Leishmaniasis
C6	6.94911e-05	198	66	10	0.151515	0.0505051	KEGG:04621	KEGG	NOD-like receptor signaling pathway
C6	0.000263523	140	66	8	0.121212	0.0571429	KEGG:05162	KEGG	Measles
C6	0.000327149	106	66	7	0.106061	0.0660377	KEGG:05145	KEGG	Toxoplasmosis
C6	0.000499871	159	66	8	0.121212	0.0503145	KEGG:05160	KEGG	Hepatitis C
